# Supplementary material for: Resting Energy Expenditure and Body Composition in Overweight Men and Women Living in a Temperate Climate
Source: J Clin Med. 2020 Jan 11;9(1):203. doi: 10.3390/jcm9010203 (PMC7020055; doi:10.3390/jcm9010203)
Supplement: Supplementary file 1 [file jcm-09-00203-s001.zip]

Archive with 13 entries (10 files):
- MS  jcm-641682Corrected supplementary Material Tables S1 and Fig s1_s2_s3_s4/
- MS  jcm-641682Corrected supplementary Material Tables S1 and Fig s1_s2_s3_s4/.DS_Store
- __MACOSX/
- __MACOSX/MS  jcm-641682Corrected supplementary Material Tables S1 and Fig s1_s2_s3_s4/
- __MACOSX/MS  jcm-641682Corrected supplementary Material Tables S1 and Fig s1_s2_s3_s4/._.DS_Store
- MS  jcm-641682Corrected supplementary Material Tables S1 and Fig s1_s2_s3_s4/~$rtin-Rincon-Main Docu 26-12-2019  jcm-641682 2nd REVISED version_R.docx
- __MACOSX/MS  jcm-641682Corrected supplementary Material Tables S1 and Fig s1_s2_s3_s4/._~$rtin-Rincon-Main Docu 26-12-2019  jcm-641682 2nd REVISED version_R.docx
- MS  jcm-641682Corrected supplementary Material Tables S1 and Fig s1_s2_s3_s4/Martin-Rincon-Table S1_Revised 22-12-2019_FINAL 10-01-20.docx
- __MACOSX/MS  jcm-641682Corrected supplementary Material Tables S1 and Fig s1_s2_s3_s4/._Martin-Rincon-Table S1_Revised 22-12-2019_FINAL 10-01-20.docx
- MS  jcm-641682Corrected supplementary Material Tables S1 and Fig s1_s2_s3_s4/~$rtin-Rincon-Table S1_Revised 22-12-2019.docx
- __MACOSX/MS  jcm-641682Corrected supplementary Material Tables S1 and Fig s1_s2_s3_s4/._~$rtin-Rincon-Table S1_Revised 22-12-2019.docx
- MS  jcm-641682Corrected supplementary Material Tables S1 and Fig s1_s2_s3_s4/Supplementary Figures S1, S2, S3 and S4_Corrected 10-01-20.docx
- __MACOSX/MS  jcm-641682Corrected supplementary Material Tables S1 and Fig s1_s2_s3_s4/._Supplementary Figures S1, S2, S3 and S4_Corrected 10-01-20.docx
